# Supplementary material for: Effects of Bellamya purificata Cultivation at Different Stocking Densities on the Dynamics and Assembly of Bacterial Communities in Sediment
Source: Biomolecules. 2023 Jan 30;13(2):254. doi: 10.3390/biom13020254 (PMC9953186; doi:10.3390/biom13020254)
Supplement: Supplementary file 1 [file biomolecules-13-00254-s001.zip]

Archive with 1 entries (1 files):
- biomolecules-2037585-supplementary.pdf
